# Supplementary material for: Notch signalling influences cell fate decisions and HOX gene induction in axial progenitors
Source: Development. 2024 Feb 12;151(3):dev202098. doi: 10.1242/dev.202098 (PMC10911136; doi:10.1242/dev.202098)
Supplement: Table S1. Antibodies used in this study [file develop-151-202098-TableS1.xlsx]

## Sheet: Sheet1
Table S1: Antibodies used in this study
Antibody	Company	Catalog number	Species	Dilution	Application
Brachyury/TBXT	Abcam	ab209665	rabbit	1/1000	IF
CDX2	DSHB	AB_2618482	mouse	1/1000	IF
HOXC9	abcam	ab50839	Mouse	1/200	IF
NANOG	CST	D73G4	rabbit	1/400	IF
SOX1	R&D	AF3369	Goat	1/200	IF
SOX2	R&D	AF2018	goat	1/200	IF
OCT3/4 (C-10)	Santa Cruz	sc-5279	Mouse	1/250	IF
Phospho-p44/42 MAPK (Erk1/2) (Thr202/Tyr204) Antibody	CST	9101	Rabbit	1/1000	Western
GAPDH	Proteintech	60004-1-Ig	Mouse	1/10000	Western
TBX6	R&D	AF4744	Goat	1/200	IF
PAX6	biolegend	901301	Rabbit	1/200	IF
