# Supplementary material for: Notch signalling influences cell fate decisions and HOX gene induction in axial progenitors
Source: Development. 2024 Feb 12;151(3):dev202098. doi: 10.1242/dev.202098 (PMC10911136; doi:10.1242/dev.202098)
Supplement: Table S2. Primer sequences used in this study [file develop-151-202098-TableS2.xlsx]

## Sheet: Sheet1
Table S2: Primer sequences used in this study
Primer sequences	Primer direction	Primer sequence	Probe	Application			Gene	Assay ID
GAPDH	F	CCCCGGTTTCTATAAATTGAGC	n/a	PowerUp			GAPDH	Hs.PT.39a.22214836
	R	CTTCCCCATGGTGTCTGA					NOTCH1	Hs.PT.58.23074795
GAPDH	F	AGCCACATCGCTCAGACAC	60	PowerUp and TaqMan			NOTCH2	Hs.PT.58.28296019
	R	GCCCAATACGACCAAATCC					HES1	Hs.PT.58.4181121
SOX2	F	TTGCTGCCTCTTTAAGACTAGGA	35	PowerUp and TaqMan			HES5	Hs.PT.58.14966721.gs
	R.	TAAGCCTGGGGCTCAAACT
TBXT	F	AGGTACCCAACCCTGAGGA	23	PowerUp and TaqMan
	R	GCAGGTGAGTTGTCAGAATAGGT
CDX1	F	GGTCTACACCGACCACCAA	1	PowerUp and TaqMan
	R	CGGTTTTGGAACCAGATCTTC
CDX2	F	ATCACCATCCGGAGGAAAG	34	PowerUp and TaqMan
	R	TGCGGTTCTGAAACCAGATT
TBX6	F	GAACGGCAGAAACTGTAAGAGG	5	PowerUp and TaqMan
	R	GTGTGTCTCCGCTCCCATAG
SOX1	F	GAAGCCCAGATGGAAATACG	66	PowerUp and TaqMan
	R	GGACAAGGAAGGGTGTTGAG
NKX1-2	F	GTCGAAGCGGGGAAAGAT	78	TaqMan
	R	GATCCTCCGCATCCTCCT
MSGN1	F	AGCTCAGGATGAGGACCTTG	87	TaqMan
	R	CTGGCCTCTCTGGCTGTAGA
TCF1	R	AGCAGATTGAAGGCGGAGTA	65	TaqMan
	F	CAGAGACTCTTCCCGGACAA
AXIN2	R	ACTGCCCACACGATAAGGAG	56	TaqMan
	F	GATATCCAGTGATGCGCTGA
LEF1	R	ATGAGGGATGCCAGTTGTGT	79	TaqMan
	F	CGACACTTCCATGTCCAGGT
SPROUTY4	R	CTGCAAACCGCTCAATACAG	17	TaqMan
	F	CCCCGGCTTCAGGATTTA
SPROUTY2	R	CAGGGCACATGAGAAAATCC	39	TaqMan
	F	GTTTTCATTCAGACTTTCCGAAG
HOXA1	F	GACGACCGCTTCCTAGTGG	9	TaqMan
	R	TCCCGGAAGTCTGGTAGGTA
HOXA2	F	CAAGAAAACCGCACTTCTGC	5	PowerUp and TaqMan
	R	TGTGTTGGTGTAAGCAGTTCTCA
HOXA3	F	GACAGCTCATGAAACGGTCTG	70	TaqMan
	R	GGTTTGACACCCGTGAGG
HOXA4	F	GTTGCCACCCAAGAGAGAAC	20	TaqMan
	R	CCAAGTAGTCCTTCTCAGGTATCC
HOXA5	F	GCGCAAGCTGCACATAAG	1	PowerUp and TaqMan
	R	CGGTTGAAGTGGAACTCCTT
HOXA6	F	GGAAAACAAGCTCATCAATTCC	26	TaqMan
	R	CCTGCCCAGGCATCTACTC
HOXA10	F	GTTTTGCACAAGAAATGTCAGC	32	TaqMan
	R	GACATTGTTGTGGGATAATTTGG
HOXB1	F	CCAGCTAGGGGGCTTGTC	39	TaqMan
	R	ATGCTGCGGAGGATATGG
HOXB3	F	AGCTGCTGAACTGTCCGTTT	3	TaqMan
	R	CCAGGTCCACGATGATTTTT
HOXB4	F	AAACCAGGCCCCTTCCTAC	45	PowerUp and TaqMan
	R	GCACACAGATATTCACACATACGA
HOXB6	F	TGGAAGCTGAAGAAGAAACTGAA	12	TaqMan
	R	GCCGGGTTTATGATTTGTTG
HOXB7	F	CTACCCCTGGATGCGAAG	1	TaqMan
	R	CAGGTAGCGATTGTAGTGAAATTCT
HOXB8	F	AGCTCTTCCCCTGGATGC	1	PowerUp and TaqMan
	R	ATAGGGATTAAATAGGAACTCCTTCTC
HOXB9	F	CCGCCCCTTGTAGAAAAAT	39	TaqMan
	R	TGTCTACAGTGGGGTTGACCT
HOXC4	F	AGCCAATTCTCATCCTTCTCC	12	PowerUp and TaqMan
	R	CAATGCAAAAGGCCTAAGGA
HOXC5	F	CCCGGGATGTACAGTCAGAA	25	TaqMan
	R	GCCTGCTCCTCTTTGATCTC
HOXC6	F	TGAATTCCTACTTCACTAACCCTTC	87	TaqMan
	R	ATCATAGGCGGTGGAATTGA
HOXC8	F	TCCCAGCCTCATGTTTCC	86	PowerUp and TaqMan
	R	TGATACCGGCTGTAAGTTTGC
HOXC9	F	TCCTAGCGTCCAGGTTTCC	70	PowerUp and TaqMan
	R	GCTACAGTCCGGCACCAA
HOXC10	F	AGGAGAGGGCCAAAGCTG	19	TaqMan
	R	AGCCAATTTCCTGTGGTGTT
HOXD1	F	CACCCTGGTGCTTTCCAG	57	PowerUp and TaqMan
	R	AGAGACGGACTTGGGGTAGG
HOXD3	F	TCAAGAAAACACACACATACATAATTG	1	TaqMan
	R	TGCTGAATCCTGAGAGAGCTG
HOXD8	F	CCCTTGTAATCGCCTGAAAT	83	PowerUp and TaqMan
	R	CTACTGAAAATAACGGAACACAGC
PAX6	F	CGAGATTTCAGAGCCCCATA	n/a	PowerUp
	R	AAGACACCACCGAGCTGATT
